# Supplementary material for: Drug-repurposing identified the combination of Trolox C and Cytisine for the treatment of type 2 diabetes
Source: J Transl Med. 2014 May 31;12:153. doi: 10.1186/1479-5876-12-153 (PMC4047784; doi:10.1186/1479-5876-12-153)
Supplement: Additional file 1 — The lists of upregulated genes and downregulated genes in type 2 diabetes. [file 1479-5876-12-153-S1.txt]

upregulated genes:
CORIN
DSCR8
LRR1
GAB4
PHEX
ADARB2-AS1
DNAI1
CASP2
ARPP21
ZNF337
FAM83A
TPM3P4
U6
GALNT8
GEMIN2
C22orf32
UEVLD
DNAH6
C18orf54
TP53TG1
ATP5E
PRICKLE1
TSEN15
CMTM7
NRG2
SLC22A18AS
IKZF3
CARHSP1
DTWD1
XIST
NUMB
ATM
DHRS9
RPL35P8
CISD2
NETO1
SLC47A2
MYL4
ZNF33A
FAM154A
FABP3
MCOLN3
EFNB3
CTLA4
CRHR2
ASPHD2
C9orf117
SSX2IP
FAM212B
AIG1
ZBTB37
NUAK2
ZNF680
FAM55A
SPTLC1
CYP4A22
CYP2C9
RPS26
CDS1
SPN
NFRKB
CHRNA1
ADH4
PNO1
RNF7
ATG13
ABCC11
SVIP
CDC5L
BRK1
DNAH3
RPS10P2
ZNF528
ZBTB12
SPG20
HFE
ZSCAN18
C12orf49
BATF2
FAM84B
TDO2
ST3GAL3
ZNF236
TRIM4
STOML1
RBMS2P1
GPR35
GLIS1
SSTR1
MZT2B
WRAP53
IGKV1D-13
FBXL18
CORIN
DSCR8
LRR1
GAB4
PHEX
DNAI1
CASP2
ARPP21
ZNF337
FAM83A
TPM3P4
U6
GALNT8
GEMIN2
C22orf32
UEVLD
DNAH6
C18orf54
TP53TG1
ATP5E
PRICKLE1
TSEN15
CMTM7
NRG2
SLC22A18AS
IKZF3
CARHSP1
DTWD1
XIST
NUMB
ATM
DHRS9
RPL35P8
CISD2
NETO1
SLC47A2
MYL4
ZNF33A
FAM154A
FABP3
MCOLN3
EFNB3
CTLA4
CRHR2
ASPHD2
C9orf117
SSX2IP
FAM212B
AIG1
ZBTB37
NUAK2
ZNF680
FAM55A
SPTLC1
CYP4A22
CYP2C9
RPS26
CDS1
SPN
NFRKB
CHRNA1
ADH4
PNO1
RNF7
ATG13
ABCC11
SVIP
CDC5L
BRK1
DNAH3
RPS10P2
ZNF528
ZBTB12
SPG20
HFE
ZSCAN18
C12orf49
BATF2
FAM84B
TDO2
ST3GAL3
ZNF236
TRIM4
STOML1
RBMS2P1
GPR35
GLIS1
SSTR1
MZT2B
WRAP53
IGKV1D-13
FBXL18

downregulated genes:
NOS1
RTF1
NDST1
PUM1
AP3D1
TNPO3
PPP1CB
GOLGA4
CDC27
SEC63
ELAVL1
LARP1
SERINC3
KANSL3
EXOC6B
SYNM
SATB1
RGS5
NEXN
POU6F1
RAB5A
NEB
MEF2C
BRD1
ACTN2
NFE2L1
HNRNPU
NCOR1
OTUD7B
EIF3A
PRKCQ
CMYA5
POLG
UBR5
CUL5
UBE2H
MEGF8
SETBP1
TBC1D8
TMED2
HNRNPH1
GLUD1
ITPR2
TTN
AKAP13
ALPK3
HNRNPR
CDV3
UBE2Q1
MACF1
DYNC1H1
STK36
KLF10
PDE7A
MSI2
KDM1A
ZFR
RGPD5
TJP1
HNRNPF
KCNA7
DST
ELOVL6
DNMT3A
PCBP2
AP1G1
PEX5
GSPT1
PBRM1
RABEP1
TACC2
SGSM2
PPARD
KLF15
HECTD1
KIF13A
NEAT1
GABARAPL1
KIAA1217
SNW1
PIP4K2B
2-Sep
HSPA9
ZFP91
DHX15
UBAP2
MGEA5
SNX8
WNK1
SAFB
HIVEP2
VPRBP
USP7
RANBP3
IARS
PTPN11
KIF1C
GDI2
ZHX3
THRAP3
FEM1A
SAMD4A
ZC3H4
SVIL
CNOT1
ZRANB1
DMD
OBSCN
BACH1
PPP1R3C
EIF2C4
TUG1
FOXO3
HIST1H2BI
LARP4B
RYBP
HES1
PTPRB
ADRA2C
RALGAPB
HK2
FYCO1
PITRM1
EPB41L2
FBXO40
ADD1
SETD2
USP25
RXRA
MTUS1
NEK9
MYOM1
FOXK1
SRSF4
NNT
PHKA1
GOLGA3
M6PR
SLC35E1
NOS1
RTF1
NDST1
PUM1
AP3D1
TNPO3
PPP1CB
GOLGA4
CDC27
SEC63
ELAVL1
LARP1
SERINC3
KANSL3
EXOC6B
SYNM
SATB1
RGS5
NEXN
POU6F1
RAB5A
NEB
MEF2C
BRD1
ACTN2
NFE2L1
HNRNPU
NCOR1
OTUD7B
EIF3A
PRKCQ
CMYA5
POLG
UBR5
CUL5
UBE2H
MEGF8
SETBP1
TBC1D8
TMED2
HNRNPH1
GLUD1
ITPR2
TTN
AKAP13
ALPK3
HNRNPR
CDV3
UBE2Q1
MACF1
DYNC1H1
STK36
KLF10
PDE7A
MSI2
KDM1A
ZFR
RGPD5
TJP1
HNRNPF
KCNA7
DST
ELOVL6
DNMT3A
PCBP2
AP1G1
PEX5
GSPT1
PBRM1
RABEP1
TACC2
SGSM2
PPARD
KLF15
HECTD1
KIF13A
NEAT1
GABARAPL1
KIAA1217
SNW1
PIP4K2B
2-Sep
HSPA9
ZFP91
DHX15
UBAP2
MGEA5
SNX8
WNK1
SAFB
HIVEP2
VPRBP
USP7
RANBP3
IARS
PTPN11
KIF1C
GDI2
ZHX3
THRAP3
FEM1A
SAMD4A
ZC3H4
SVIL
CNOT1
ZRANB1
DMD
OBSCN
BACH1
PPP1R3C
EIF2C4
TUG1
FOXO3
HIST1H2BI
LARP4B
RYBP
HES1
PTPRB
ADRA2C
RALGAPB
HK2
FYCO1
PITRM1
EPB41L2
FBXO40
ADD1
SETD2
USP25
RXRA
MTUS1
NEK9
MYOM1
FOXK1
SRSF4
NNT
PHKA1
GOLGA3
M6PR
SLC35E1
